# Supplementary material for: Intimate partner violence and quality of life among mothers in Jordan during COVID-19 era
Source: PLoS One. 2024 Apr 16;19(4):e0298669. doi: 10.1371/journal.pone.0298669 (PMC11020492; doi:10.1371/journal.pone.0298669)
Supplement: S1 Data — (XLSX) [file pone.0298669.s001.xlsx]

## Sheet: IPVMODIFIED (2)
age	child#	male	female	nationality	working	Fworking	years	Income	Marriage	Living	Education	Feducation	Smoking	Insurance	news	V1	V2	V3	V4	V5	V6	V7	V8	V9	C1	C2	C3	C4	C5	Ghealth	Phealth	P1	P2	P3	P4	P5	P6	P7	P8	P9	P10	L1	L2	L3	L4	F1	F2	F3	F4
34	2	1	1	1	3	1	3	4	1	1	4	3	1	2	2	3	2	3	3	3	2	2	3	3	1	2	2	2	1	2	3	2	2	1	1	1	1	1	2	2	2	2	3	3	3	3	4	3	3
33	5	2	3	1	1	2	3	1	1	1	3	2	1	2	3	3	2	2	2	2	2	2	3	3	1	1	1	1	1	2	1	3	3	2	2	1	1	1	2	1	1	3	2	3	2	3	4	4	4
29	5	3	2	1	2	2	2	4	1	1	4	3	1	2	1	3	2	3	3	3	3	3	3	3	2	2	2	2	2	2	3	1	1	1	1	1	1	1	1	1	1	1	1	1	1	5	1	1	5
38	4	1	3	1	1	2	3	3	1	1	4	2	1	2	3	3	3	3	2	3	2	2	3	3	2	2	1	2	1	2	2	1	1	1	1	1	1	1	1	1	1	2	3	3	2	5	2	2	5
40	5	2	3	1	3	2	3	1	1	2	1	1	1	2	2	3	3	1	3	1	3	3	3	3	1	1	1	1	1	2	3	1	1	2	3	2	2	3	2	2	2	1	1	1	#NULL!	4	4	3	4
48	4	2	2	1	2	1	3	4	1	1	4	3	2	2	3	3	2	3	3	3	3	2	3	3	2	2	2	2	2	2	2	2	3	1	1	1	2	2	1	2	2	1	1	1	1	5	2	2	4
49	1	0	1	1	1	3	2	4	1	1	4	3	1	2	4	3	2	1	3	2	3	2	3	3	2	2	2	2	2	2	1	2	2	1	1	2	2	1	2	2	2	1	1	1	1	5	2	3	3
31	1	1	0	1	2	2	1	4	1	1	4	3	1	2	2	3	2	2	2	2	2	2	3	3	1	2	2	2	1	5	4	2	2	1	1	1	1	1	1	1	1	4	3	3	3	4	2	2	4
27	0	0	0	1	2	1	1	1	1	1	3	3	1	2	4	3	2	2	3	3	3	3	3	3	1	1	1	1	1	2	3	2	2	1	1	1	1	1	1	1	1	2	4	3	3	4	3	3	4
27	1	0	1	1	2	2	1	3	1	2	4	3	1	2	4	3	2	3	3	3	3	3	3	3	1	1	1	1	1	2	3	1	3	1	1	1	1	1	1	1	1	4	3	3	3	4	2	2	4
51	2	0	2	2	2	1	3	4	1	1	4	3	1	2	4	3	3	3	3	3	3	3	3	3	1	1	1	1	1	5	4	3	3	3	3	3	3	3	3	3	3	2	2	2	2	5	3	2	5
53	0	0	0	1	3	2	2	3	1	1	4	3	1	2	4	3	3	3	3	3	3	3	3	3	#NULL!	#NULL!	#NULL!	#NULL!	#NULL!	2	3	#NULL!	#NULL!	#NULL!	#NULL!	#NULL!	#NULL!	#NULL!	#NULL!	#NULL!	#NULL!	#NULL!	#NULL!	#NULL!	#NULL!	5	2	#NULL!	5
52	4	2	2	1	3	1	3	4	1	1	4	3	1	2	4	3	2	3	3	2	3	3	3	3	1	1	1	1	1	5	3	3	3	2	1	3	2	#NULL!	3	2	1	3	3	3	3	5	3	1	5
53	3	1	2	1	3	2	3	4	1	1	3	2	1	2	1	3	3	2	3	3	3	2	3	3	1	1	1	1	1	3	3	3	3	2	2	2	2	2	1	1	1	3	2	2	2	5	2	1	2
44	4	3	1	1	1	1	3	4	1	1	4	2	2	2	1	1	1	1	1	1	1	1	1	3	1	3	3	3	1	3	4	1	1	1	1	1	1	1	1	1	1	#NULL!	4	3	2	5	4	2	5
48	4	3	1	1	1	1	3	4	1	1	4	3	1	2	2	3	3	2	3	3	3	3	3	3	1	1	1	1	1	2	3	1	1	1	1	1	1	1	1	1	1	1	1	1	1	5	2	2	4
31	2	0	2	1	3	1	2	2	1	1	3	3	1	2	4	3	3	3	3	2	3	2	3	3	1	1	1	1	1	2	3	1	1	1	1	1	1	1	1	1	1	3	3	3	3	3	3	3	3
52	3	2	1	1	1	2	3	4	2	1	4	1	1	2	4	3	1	1	3	1	3	1	3	3	1	1	1	1	1	2	1	2	1	2	1	2	1	2	1	1	1	2	3	2	2	2	3	1	2
33	1	1	0	1	3	2	1	1	1	1	3	3	1	2	3	3	2	3	3	3	3	2	3	3	1	1	1	2	1	2	2	2	2	1	1	1	1	1	1	1	1	3	3	2	2	4	2	2	5
25	1	0	1	1	3	2	1	1	1	2	3	3	1	1	1	3	2	2	3	2	3	3	3	3	2	2	2	2	#NULL!	2	3	1	1	1	1	1	1	1	1	1	1	3	3	3	3	2	4	4	4
44	2	2	0	1	1	1	3	4	1	1	4	3	1	2	2	3	2	2	3	3	3	2	3	3	1	2	1	2	1	2	1	#NULL!	#NULL!	#NULL!	#NULL!	#NULL!	#NULL!	#NULL!	#NULL!	#NULL!	#NULL!	1	1	1	1	5	1	1	5
42	3	1	2	1	2	1	3	4	1	1	4	1	2	2	2	3	3	3	3	3	3	2	3	3	1	1	1	1	1	2	3	3	3	2	2	2	2	3	3	2	2	2	2	2	2	4	2	1	4
28	1	0	1	1	3	2	1	1	1	1	3	3	1	2	2	3	2	2	3	3	3	3	3	3	1	1	1	1	1	5	3	3	2	3	3	3	3	3	3	3	#NULL!	2	4	4	1	4	3	2	5
32	3	1	2	1	4	3	2	4	1	1	4	3	1	2	1	3	2	3	3	3	3	3	3	3	2	2	2	2	2	5	3	3	3	3	3	3	3	3	3	3	3	2	2	2	1	5	2	1	5
37	4	2	2	1	1	1	3	4	1	1	4	3	1	2	4	3	2	2	3	2	2	1	2	3	1	2	1	3	1	3	2	3	3	1	1	1	1	1	3	3	3	3	#NULL!	3	4	4	4	4	3
49	6	2	2	1	1	3	3	4	1	1	3	1	1	2	3	3	2	2	3	2	3	2	3	3	1	3	2	2	1	4	3	3	3	2	2	2	2	2	2	2	2	4	4	4	3	3	2	2	3
49	6	2	2	1	1	3	3	4	1	1	3	1	1	2	3	3	2	2	3	2	3	2	3	3	1	3	2	2	1	4	3	3	3	2	2	2	2	2	2	2	2	4	4	4	3	3	2	2	3
49	6	2	2	1	1	3	3	4	1	1	3	1	1	2	3	3	2	2	3	2	3	2	3	3	1	3	2	2	1	4	3	3	3	2	2	2	2	2	2	2	2	4	4	4	3	3	2	2	3
48	4	3	1	1	1	1	3	4	1	1	4	3	1	2	2	3	3	2	3	3	3	3	3	3	1	1	1	1	1	2	3	1	1	1	1	1	1	1	1	1	1	1	1	1	1	5	2	2	4
28	1	0	1	1	1	2	1	2	1	2	4	3	1	2	3	3	3	3	3	3	3	3	3	3	1	1	1	1	1	5	3	3	1	3	1	2	2	3	3	3	3	3	2	2	2	5	1	1	4
36	6	3	3	1	2	2	3	4	1	2	3	3	1	2	1	3	2	2	3	2	2	2	3	3	3	3	2	3	2	3	2	3	3	1	1	1	1	1	1	2	3	2	3	3	4	4	3	2	4
38	5	1	4	1	1	2	3	4	1	1	4	3	1	1	2	3	3	3	3	3	3	3	3	3	1	1	1	1	1	5	3	2	3	1	1	2	2	1	2	2	1	4	4	3	3	4	1	1	5
50	6	3	3	1	1	3	3	2	1	1	3	3	2	2	4	3	3	2	3	3	3	3	3	3	2	2	2	2	2	3	3	1	1	2	2	2	1	2	1	1	2	3	1	1	5	4	3	3	3
28	1	0	1	1	3	2	1	1	1	1	3	3	1	2	2	3	2	2	3	3	3	3	3	3	1	1	1	1	1	5	3	3	2	3	3	3	3	3	3	3	#NULL!	2	4	4	1	4	3	2	5
32	3	1	2	1	3	2	2	3	1	1	3	3	1	1	2	3	2	3	3	3	3	2	3	3	2	2	2	2	2	2	3	2	3	1	1	1	2	1	1	1	2	3	3	4	3	4	2	3	4
28	0	0	0	1	2	2	1	4	1	1	4	3	1	2	2	3	3	1	3	3	3	3	3	3	2	2	2	2	2	2	3	1	1	1	1	2	2	3	3	3	3	2	4	1	1	5	5	1	2
28	1	0	1	1	3	2	1	1	1	1	3	3	1	2	2	3	2	2	3	3	3	3	3	3	1	1	1	1	1	5	3	3	2	3	3	3	3	3	3	3	#NULL!	2	4	4	1	4	3	2	5
44	1	1	0	1	1	1	1	4	3	1	4	3	1	2	4	3	2	2	3	3	3	3	3	3	1	1	1	1	1	5	3	3	2	3	3	3	3	3	3	3	#NULL!	2	4	4	1	4	3	2	5
52	4	2	2	2	3	1	3	3	1	1	4	3	2	2	3	3	2	3	3	2	3	3	3	3	1	1	1	1	1	5	3	2	2	1	1	1	1	1	1	1	1	2	2	2	1	4	3	#NULL!	3
50	3	3	6	1	3	1	3	2	1	1	4	3	1	2	4	3	2	2	3	3	3	3	3	3	1	1	1	1	1	4	1	2	2	1	1	1	1	1	2	2	2	2	2	3	3	4	3	3	3
39	4	3	1	1	3	2	3	3	1	1	4	1	1	1	3	3	2	2	3	3	3	2	3	3	1	1	1	1	1	2	3	2	1	2	3	3	3	3	2	1	1	3	3	3	4	4	4	1	5
28	1	0	1	1	3	2	1	1	1	1	3	3	1	2	2	3	2	2	3	3	3	3	3	3	1	1	1	1	1	5	3	3	2	3	3	3	3	3	3	3	#NULL!	2	4	4	1	4	3	2	5
49	2	1	1	1	3	1	3	1	1	2	2	1	1	2	1	1	1	1	2	1	3	1	3	3	1	1	1	3	1	3	1	3	3	2	2	2	2	1	2	3	3	2	4	4	3	3	3	4	4
26	3	0	3	1	1	1	1	2	1	1	2	1	2	2	1	3	3	3	3	3	3	2	3	3	1	1	1	1	1	2	1	2	2	2	2	2	2	2	2	2	2	4	4	4	4	#NULL!	#NULL!	#NULL!	#NULL!
41	3	2	1	1	1	2	3	2	1	1	2	2	1	2	2	3	2	1	3	2	3	2	3	3	3	3	#NULL!	#NULL!	#NULL!	3	3	2	1	2	2	2	2	2	2	2	3	3	3	3	2	3	4	4	2
33	2	1	1	1	3	2	2	4	1	1	3	3	1	2	3	3	3	2	3	3	3	2	3	3	2	2	1	2	1	2	3	2	2	1	1	1	1	1	1	2	2	3	3	3	3	4	3	1	4
47	5	1	4	1	3	2	3	2	1	1	2	2	1	2	3	3	2	3	3	3	3	2	3	3	1	3	1	1	1	3	1	3	3	2	2	2	2	3	3	3	1	4	4	4	4	3	2	3	3
45	4	2	2	1	3	1	3	4	1	1	3	3	1	2	4	3	2	2	3	3	3	2	3	3	1	1	1	1	1	2	2	2	3	2	2	2	1	2	2	1	1	2	2	2	3	3	3	3	3
30	3	3	2	1	3	1	2	1	1	2	3	3	1	2	2	3	2	2	2	3	3	2	3	3	1	1	1	1	1	4	1	2	3	2	1	2	2	2	2	2	2	3	3	3	3	4	4	4	3
34	2	0	2	1	1	1	2	4	1	1	4	3	1	2	4	3	2	2	3	2	3	2	3	3	1	1	1	1	1	2	1	1	2	1	1	1	1	2	1	1	1	3	3	3	3	4	3	3	4
28	0	0	0	1	1	1	1	4	1	1	4	3	1	2	3	3	2	3	3	3	3	3	3	3	1	1	1	1	1	5	2	1	1	1	1	1	1	1	1	1	1	4	3	3	4	3	4	3	4
40	6	3	3	1	2	1	3	4	1	1	4	3	1	2	4	3	3	3	3	3	3	3	3	3	1	1	1	1	1	3	3	2	2	1	1	1	1	3	2	2	2	1	1	1	1	3	3	2	5
38	6	1	5	1	3	2	3	4	1	1	2	1	1	1	2	3	2	2	3	3	3	3	3	3	2	2	2	2	2	3	3	2	2	1	1	1	1	3	2	2	2	1	4	1	1	4	2	1	5
38	6	1	5	1	3	2	3	4	1	1	2	1	1	1	2	3	2	2	3	3	3	3	3	3	2	2	2	2	2	3	3	2	2	1	1	1	1	3	2	2	2	1	4	1	1	4	2	1	5
46	4	2	2	1	3	1	3	3	1	1	2	3	2	2	3	3	3	2	2	1	2	2	3	3	1	1	1	2	1	3	3	2	3	2	2	2	2	2	3	3	3	3	3	3	5	4	2	2	4
29	2	2	0	1	3	2	1	3	1	1	3	2	1	2	3	3	3	2	3	2	3	3	3	3	2	2	2	2	2	5	3	2	2	1	1	1	1	1	2	2	2	2	2	2	2	3	2	2	3
50	6	2	4	1	3	2	3	1	1	2	1	2	2	2	4	3	2	2	3	3	3	3	3	3	1	3	1	1	1	4	1	3	3	3	3	2	2	2	2	1	1	3	3	4	2	1	2	3	3
41	3	1	2	1	2	2	3	2	1	1	1	2	1	2	3	3	2	3	3	3	3	3	3	3	1	1	1	3	1	2	3	2	2	2	2	2	2	1	1	1	1	4	4	4	4	3	2	2	5
38	4	1	3	1	1	1	3	3	1	1	4	2	1	2	3	3	3	3	3	3	3	3	3	3	1	1	1	1	1	3	1	2	2	1	1	1	1	1	1	2	1	2	2	2	2	2	4	2	1
50	3	3	0	1	3	1	3	1	1	1	4	3	1	2	4	3	2	1	3	1	3	1	3	3	2	2	2	2	2	3	4	2	#NULL!	3	3	3	3	2	2	2	#NULL!	3	2	3	2	2	3	3	2
41	6	4	2	1	1	2	3	2	1	1	2	1	2	2	3	3	2	2	3	3	3	3	3	3	1	1	1	1	1	3	2	3	3	2	2	2	2	2	2	2	2	1	1	1	1	4	3	3	3
28	1	0	1	1	3	2	1	1	1	1	3	3	1	2	2	3	2	2	3	3	3	3	3	3	1	1	1	1	1	5	3	3	2	3	3	3	3	3	3	3	#NULL!	2	4	4	1	4	3	2	5
38	4	2	2	1	1	1	3	2	1	1	3	3	1	2	4	3	2	2	3	3	3	2	3	3	2	2	2	2	1	2	3	1	1	2	2	2	2	2	2	1	2	2	1	1	1	5	3	3	3
50	3	2	1	1	1	2	3	4	1	1	3	3	1	2	3	3	2	3	3	3	3	2	3	3	2	2	2	2	2	2	3	2	2	1	1	1	1	1	1	1	1	1	1	3	1	3	2	2	3
38	3	3	0	1	2	2	3	3	1	1	3	3	1	2	1	3	2	2	3	3	3	3	3	3	2	2	2	2	2	3	1	1	1	3	3	3	3	3	1	1	2	2	2	2	1	4	3	1	4
47	4	3	1	1	1	1	3	4	1	1	4	3	1	2	4	3	2	3	3	3	3	3	3	3	1	1	1	1	1	2	2	1	1	1	1	1	1	1	1	1	1	3	3	3	2	5	3	1	3
28	0	0	0	1	2	2	1	4	1	1	4	3	1	2	2	3	3	1	3	3	3	3	3	3	2	2	2	2	2	2	3	1	1	1	1	2	2	3	3	3	3	2	4	1	1	5	5	1	2
39	3	0	3	1	2	1	3	4	1	1	3	3	1	2	3	3	3	3	3	3	3	3	3	3	2	2	2	3	2	2	3	1	1	3	3	1	3	3	3	1	1	2	4	3	2	2	4	4	2
32	3	2	1	1	1	2	1	1	1	1	3	2	1	2	3	1	1	1	2	1	2	1	3	3	3	3	3	3	1	3	3	2	2	2	2	2	1	3	2	2	2	4	4	4	4	3	4	4	2
44	3	0	3	1	1	1	3	4	1	1	4	3	2	2	3	3	2	2	3	2	3	2	2	3	2	3	1	3	1	2	3	3	3	3	3	2	1	1	1	2	2	1	3	2	5	4	4	3	3
33	3	3	0	1	4	2	2	4	1	1	3	3	1	2	4	3	3	3	3	3	3	3	3	3	1	2	2	2	1	5	2	2	2	1	1	1	1	1	1	1	1	2	2	1	1	5	2	1	4
29	1	0	1	1	1	2	1	4	1	1	4	3	1	2	3	3	2	2	3	3	#NULL!	3	3	3	2	2	2	2	2	2	3	3	3	2	2	1	1	1	1	2	3	1	1	1	1	4	2	1	4
36	2	1	1	1	2	3	3	4	1	1	4	3	1	2	4	3	2	2	3	3	3	2	3	3	1	1	1	1	1	5	3	2	3	1	1	1	1	1	1	1	1	2	2	2	3	5	3	2	3
42	4	1	3	1	3	2	3	2	1	1	2	3	1	1	4	3	3	2	3	3	3	2	3	3	1	1	1	2	1	2	3	3	3	2	2	2	2	2	2	3	2	2	2	3	2	5	3	3	4
38	4	2	2	1	3	2	3	2	1	1	3	3	1	2	2	3	3	3	3	3	3	3	3	3	1	1	1	1	1	5	3	2	2	2	2	2	2	2	2	2	2	2	3	3	2	5	1	1	5
47	3	3	0	1	1	1	3	4	1	2	3	3	2	2	4	3	2	1	2	2	2	2	3	3	1	1	1	1	1	2	3	3	3	2	2	1	1	1	1	1	1	3	4	4	4	1	5	5	2
37	4	2	2	1	1	1	3	2	1	1	3	2	1	2	1	3	2	2	3	3	3	2	3	3	1	1	1	1	1	2	1	3	3	1	2	1	1	1	2	3	3	3	3	3	4	3	4	3	3
32	2	1	1	1	1	1	2	2	1	1	3	3	1	2	1	3	3	3	3	3	3	3	3	3	1	1	1	1	1	4	3	1	1	1	1	2	1	1	1	2	2	1	1	1	1	3	4	1	3
45	4	3	1	1	3	3	3	2	1	2	3	3	1	2	4	3	2	3	3	3	3	3	3	3	1	1	1	1	1	2	2	2	2	1	1	1	1	1	1	1	1	1	1	1	2	4	3	2	3
42	5	3	2	1	1	1	3	4	1	1	4	1	1	2	2	3	2	2	3	2	3	2	2	1	3	3	3	3	1	2	1	1	1	1	1	2	2	2	3	2	2	3	2	3	3	4	3	2	4
42	5	3	2	1	1	1	3	2	1	2	3	3	1	2	4	1	1	1	2	2	2	2	3	1	2	5	3	5	2	2	1	3	3	2	2	1	1	2	2	3	2	3	2	2	2	3	5	3	2
33	0	0	0	1	1	2	1	3	2	1	3	1	2	2	2	3	3	3	3	3	3	3	3	3	1	1	1	1	1	5	3	1	1	1	1	1	1	1	1	1	1	1	1	1	1	3	3	3	3
40	3	3	0	1	1	2	3	4	1	1	3	2	1	2	3	3	2	2	2	3	2	2	3	3	1	1	1	1	1	2	3	2	2	1	1	1	1	1	1	1	1	2	2	2	2	4	2	2	4
45	4	2	2	1	3	2	3	1	1	1	1	1	1	2	2	3	2	1	3	3	3	2	3	3	1	2	2	3	1	2	1	1	1	2	2	2	2	1	1	2	2	3	3	3	4	3	4	5	2
32	4	3	1	1	3	1	2	1	1	1	3	3	1	2	3	1	1	1	3	1	3	1	2	3	1	1	1	1	1	2	3	1	3	1	1	1	1	1	1	1	1	2	2	2	2	5	4	4	3
44	5	5	0	1	1	3	3	3	1	2	3	1	1	2	3	3	2	2	3	3	3	2	3	3	1	1	1	1	1	3	1	3	3	1	1	2	2	2	2	2	2	3	2	2	4	2	3	4	2
31	2	1	1	1	3	1	1	1	1	2	3	1	1	2	2	3	3	2	3	2	3	3	3	3	2	2	2	3	2	3	1	2	1	2	3	2	1	3	2	#NULL!	1	4	3	4	4	4	4	3	4
45	7	0	7	1	3	2	3	1	1	1	1	2	1	2	3	1	1	3	3	3	3	1	3	3	1	2	1	3	1	4	1	3	3	2	1	2	1	1	1	1	1	2	4	5	4	2	4	3	2
32	3	1	2	1	3	3	3	1	3	2	1	1	1	2	2	1	1	1	2	1	2	1	1	1	3	5	4	5	1	4	1	3	3	2	3	2	3	2	3	3	3	3	2	3	3	1	5	5	2
32	3	1	2	1	3	3	3	1	3	2	1	1	1	2	2	1	1	1	2	1	2	1	1	1	3	5	4	5	1	4	1	3	3	2	3	2	3	2	3	3	3	3	2	3	3	1	5	5	2
28	1	0	1	1	3	2	1	1	1	1	3	3	1	2	2	3	2	2	3	3	3	3	3	3	1	1	1	1	1	5	3	3	2	3	3	3	3	3	3	3	#NULL!	2	4	4	1	4	3	2	5
51	7	3	4	1	1	1	3	3	1	2	3	3	1	2	3	3	2	3	3	3	3	3	3	3	1	2	1	2	1	2	4	1	1	1	1	1	1	1	1	1	1	2	2	2	2	4	2	2	5
41	4	2	2	1	3	2	3	1	1	1	1	1	1	2	2	3	3	3	3	3	3	3	3	3	1	3	1	5	1	3	1	1	2	3	3	1	3	1	1	1	1	2	4	1	5	2	4	4	3
37	5	1	4	1	3	2	3	1	1	2	3	1	1	2	3	3	2	2	3	3	3	2	3	3	2	2	2	2	2	3	3	2	3	2	1	2	3	2	2	3	3	1	4	3	5	2	4	4	2
50	4	1	3	1	3	1	3	3	1	1	3	3	1	2	4	3	3	3	3	3	3	3	3	3	2	2	2	2	2	5	4	2	2	3	3	3	3	3	3	3	3	2	3	5	5	2	2	2	5
45	0	0	0	1	2	1	3	1	1	1	2	3	1	2	3	1	2	3	3	3	3	2	3	3	1	1	1	1	1	2	2	2	2	1	1	1	1	1	1	1	1	2	3	2	2	3	3	2	3
42	6	4	2	1	1	1	3	2	1	2	3	1	1	2	4	3	3	3	3	3	3	3	3	3	2	2	2	2	2	3	1	3	3	3	2	2	2	3	2	3	3	1	1	1	2	4	1	1	4
40	4	2	2	1	1	1	3	2	1	1	3	3	1	2	4	3	2	2	3	2	3	3	3	3	2	3	4	3	1	2	2	3	3	2	3	3	2	2	3	3	3	3	3	4	4	3	2	3	2
27	0	0	0	1	2	2	1	2	1	1	4	3	2	2	3	3	2	1	3	3	3	1	3	3	2	2	2	2	2	2	1	3	3	3	3	3	2	3	2	2	2	3	3	3	3	3	4	4	3
59	3	1	2	1	1	1	3	3	1	1	3	2	1	2	4	3	3	3	3	3	3	3	3	3	2	2	3	2	3	3	3	2	2	1	1	1	1	1	2	2	2	3	3	3	3	3	3	3	4
47	4	3	1	1	1	1	3	4	1	2	3	3	1	2	3	3	2	3	3	3	3	2	3	3	1	1	1	1	1	2	3	3	3	1	1	1	1	1	1	1	1	1	1	1	1	4	3	3	4
43	2	1	1	1	1	1	3	4	1	2	3	1	1	2	2	3	1	1	2	1	2	3	3	3	1	2	1	3	1	2	3	3	3	1	1	1	1	1	3	2	2	1	1	1	1	2	2	1	3
38	6	3	3	1	2	2	3	3	1	1	3	3	1	1	4	3	3	3	3	3	3	3	3	3	1	1	1	1	1	3	3	3	3	2	3	3	2	3	2	2	#NULL!	2	3	3	3	2	4	2	3
36	2	2	0	1	2	2	3	3	1	1	3	3	2	1	2	1	2	2	3	1	3	2	3	3	2	2	2	2	2	3	1	2	1	2	3	3	3	1	2	2	2	2	3	2	3	2	5	5	1
51	5	1	4	1	1	2	3	4	1	1	3	3	2	2	4	3	3	3	3	3	3	3	3	3	1	1	1	1	1	5	3	2	2	2	2	2	2	2	1	1	1	4	1	3	3	3	1	3	2
45	2	2	0	1	3	2	3	3	1	1	2	2	2	1	4	3	3	3	3	3	3	3	3	3	2	2	2	2	2	5	3	1	1	2	2	1	1	3	1	1	1	3	4	4	3	5	3	1	4
48	5	1	4	1	3	3	3	1	1	1	2	1	1	1	3	3	2	2	3	3	3	2	3	3	1	2	1	2	1	3	3	2	3	1	1	1	1	1	2	2	2	2	3	3	2	2	3	2	2
39	5	1	4	1	1	2	3	4	1	1	3	3	1	2	4	3	2	2	3	2	3	2	3	3	1	2	1	2	1	2	3	1	1	1	1	1	1	1	1	1	1	2	3	2	2	3	4	4	3
33	4	1	3	1	1	1	3	2	1	1	2	2	1	2	4	3	3	3	3	3	3	3	3	3	1	1	2	2	1	5	3	2	3	2	2	2	2	2	2	2	2	4	3	3	3	4	3	3	4
39	4	2	2	1	1	1	3	4	1	1	4	3	1	2	2	3	2	2	3	3	3	2	3	3	1	2	2	2	1	2	3	2	1	3	2	2	2	2	2	2	1	3	2	3	3	5	4	2	2
40	3	2	1	1	2	2	3	4	1	1	4	3	1	2	4	3	3	3	3	3	3	3	3	3	1	1	1	1	1	3	3	2	2	2	2	2	1	2	1	1	2	3	2	1	1	4	4	2	2
43	3	2	1	1	4	2	3	4	1	1	4	3	2	1	4	3	3	2	3	3	3	3	3	3	1	1	1	1	1	2	3	3	3	1	1	2	1	1	1	1	1	2	3	3	2	4	4	2	5
39	3	2	1	1	2	2	3	4	1	1	3	3	1	2	3	3	3	3	3	3	3	2	3	3	1	2	2	2	1	2	3	3	3	3	2	2	2	2	3	3	3	2	3	2	2	2	5	4	3
37	0	0	0	1	4	3	1	1	1	2	4	3	1	1	2	3	3	3	3	3	3	3	3	3	2	2	1	1	1	5	4	3	2	2	2	2	2	2	2	2	2	4	4	4	4	4	4	4	4
33	1	1	0	1	1	3	1	1	1	1	4	1	1	2	4	3	2	2	3	3	3	2	3	3	1	1	2	1	1	3	3	3	3	1	1	1	1	1	2	2	2	1	2	2	1	4	2	1	4
47	2	2	0	1	2	2	3	4	1	1	2	3	2	2	2	3	2	2	3	2	2	2	3	3	1	2	1	1	1	3	4	2	2	2	2	1	1	1	1	1	1	2	2	2	3	4	4	3	4
50	3	1	#NULL!	1	3	1	3	3	1	1	2	3	1	2	4	3	3	3	3	3	3	3	3	3	1	1	1	1	1	2	3	3	3	3	2	1	1	1	1	2	2	4	3	4	4	4	3	2	4
47	3	2	1	1	1	1	3	4	1	1	4	3	1	2	4	3	3	3	3	3	3	3	3	3	1	1	2	1	1	2	3	1	1	2	2	2	2	2	3	3	3	4	4	4	4	4	4	4	4
49	0	0	0	1	3	2	3	4	1	1	3	3	1	2	4	3	2	2	3	3	3	3	3	3	2	2	2	2	2	2	3	3	3	1	1	1	1	1	2	1	1	1	1	1	1	3	4	1	3
39	1	1	0	1	3	1	2	2	3	1	3	3	1	2	3	3	3	3	3	3	3	3	3	3	1	1	1	1	1	3	3	3	3	2	2	2	#NULL!	2	2	2	2	3	2	2	4	3	4	4	1
52	3	2	1	1	3	2	3	4	1	1	3	3	2	2	2	3	2	3	3	3	3	2	3	3	1	1	1	1	1	2	3	3	3	2	2	2	1	2	3	3	3	3	3	2	2	3	2	2	1
52	4	3	1	1	3	2	3	4	1	1	3	3	2	2	2	3	3	3	3	3	3	3	3	3	1	1	1	1	1	3	3	3	3	2	2	2	1	2	3	3	3	2	2	2	2	2	2	2	2
47	2	1	1	1	2	2	3	2	1	1	2	2	2	2	4	3	3	3	3	3	3	2	3	3	1	1	1	2	1	3	1	2	2	2	2	3	2	2	2	3	2	3	3	4	4	2	4	4	3
51	4	0	4	1	1	1	3	4	1	1	3	3	2	2	2	3	3	3	3	3	3	2	3	3	1	1	1	1	1	5	3	1	#NULL!	1	1	1	1	1	1	1	1	3	3	3	3	4	3	3	3
50	4	2	2	1	1	3	3	4	1	1	4	3	1	2	4	3	2	1	3	2	3	2	3	3	1	2	1	2	1	2	3	2	2	1	1	2	2	2	2	2	1	1	2	2	2	4	3	1	4
43	2	1	1	1	2	2	3	3	1	1	3	3	2	2	4	1	1	2	3	3	3	2	3	3	1	1	1	2	1	2	3	3	#NULL!	1	1	1	1	2	1	2	2	1	1	1	1	5	1	2	5
47	4	2	3	1	1	1	3	4	1	1	4	3	1	2	4	3	3	3	3	3	3	3	3	3	2	2	2	2	2	5	4	1	1	1	1	1	1	1	1	1	1	1	1	1	1	1	3	4	3
54	2	1	1	1	3	3	3	1	1	1	3	3	2	2	3	3	2	3	3	3	3	3	3	3	2	1	1	1	1	2	3	1	2	2	2	2	1	2	2	2	2	1	1	1	1	5	3	1	2
49	0	0	0	1	3	2	3	4	1	1	3	3	1	2	4	3	2	2	3	3	3	3	3	3	2	2	2	2	2	2	3	3	3	#NULL!	#NULL!	#NULL!	#NULL!	#NULL!	2	#NULL!	#NULL!	1	1	1	1	3	4	1	3
55	0	0	0	1	1	1	3	4	1	1	4	3	1	2	1	3	2	2	3	3	3	2	3	3	3	3	3	3	3	2	3	2	3	1	2	3	3	3	2	2	2	3	4	3	4	4	4	4	3
38	3	2	1	1	2	1	3	3	1	2	4	3	1	2	4	3	2	2	3	3	3	3	3	3	1	1	1	1	1	2	2	2	3	1	1	1	1	2	2	2	2	2	2	3	2	5	3	1	2
33	1	0	1	1	1	2	2	2	1	1	3	3	1	1	3	3	2	3	3	3	3	2	3	3	1	1	1	1	1	5	3	1	2	1	1	1	1	1	2	1	1	3	3	3	3	3	3	3	3
46	3	1	2	1	1	1	3	4	1	1	4	3	1	2	4	3	2	3	3	3	3	3	3	3	1	1	1	1	1	4	3	2	3	2	1	1	2	2	2	1	1	3	4	2	3	2	3	2	4
40	5	3	2	1	1	1	3	2	1	1	3	3	1	2	2	3	2	2	2	3	3	2	3	3	2	1	1	3	1	3	1	3	3	3	2	2	2	2	3	3	2	2	4	4	5	2	3	3	3
40	2	1	1	1	1	2	3	1	2	1	3	2	1	2	2	3	2	2	3	3	3	3	3	3	1	1	1	1	1	2	2	2	2	3	2	3	3	2	3	2	2	4	3	4	3	4	4	4	4
35	3	2	1	1	1	1	3	2	1	1	3	3	2	2	4	3	2	2	3	2	3	1	2	3	1	1	1	1	1	5	3	1	1	1	1	1	1	1	1	1	1	1	2	2	2	4	2	3	3
32	3	1	2	1	3	2	2	2	1	1	3	3	1	1	2	3	3	3	3	3	3	3	3	3	1	1	1	2	1	2	3	2	2	1	1	1	1	1	2	2	2	2	2	2	3	5	2	3	5
32	3	2	1	1	1	1	3	3	1	1	3	2	1	2	3	3	3	2	3	3	3	3	3	3	1	3	1	3	1	5	3	#NULL!	#NULL!	#NULL!	#NULL!	#NULL!	#NULL!	#NULL!	#NULL!	#NULL!	#NULL!	4	3	3	1	1	4	5	3
38	4	2	2	1	1	2	3	2	1	1	3	3	1	2	2	3	2	2	3	2	3	2	3	3	1	3	1	3	1	3	3	3	3	3	3	3	3	2	3	3	3	4	4	4	4	2	4	4	3
36	6	2	2	1	1	1	3	2	1	2	3	3	1	2	3	3	3	2	3	3	3	2	3	3	1	2	1	3	1	2	3	1	1	1	1	1	1	1	1	2	2	2	3	3	2	4	4	3	3
42	6	3	3	1	1	1	3	4	1	1	3	3	1	2	4	3	2	2	2	2	3	2	3	3	1	1	1	1	1	5	2	2	2	2	2	2	2	1	1	1	1	2	2	2	2	3	3	3	3
45	5	2	3	1	1	1	3	4	1	1	3	3	1	2	3	3	2	2	3	2	3	2	3	3	1	1	1	3	1	3	3	2	2	1	1	2	2	1	2	2	1	3	3	3	3	3	4	2	4
35	3	2	1	1	2	2	3	3	1	1	2	2	1	1	4	3	2	2	3	3	3	3	3	3	1	1	1	1	1	3	1	3	3	3	2	2	2	3	#NULL!	2	2	3	3	4	3	3	3	3	4
34	3	3	0	1	1	3	2	2	3	1	4	3	1	2	3	3	2	2	3	2	3	2	3	3	1	3	1	2	1	2	3	2	3	1	2	2	2	1	1	2	2	4	3	3	2	2	3	3	2
36	3	1	2	1	3	2	2	4	1	1	3	2	1	2	3	3	2	3	3	3	3	3	3	3	1	1	1	1	1	3	2	1	1	1	3	1	1	1	2	1	1	1	4	3	3	2	3	3	2
40	4	2	2	2	3	3	3	1	1	1	1	1	1	1	2	1	3	2	3	3	3	3	3	3	1	1	1	1	1	4	3	2	3	2	2	3	3	2	3	3	3	4	4	3	4	5	3	3	4
28	1	1	0	1	3	2	1	2	1	1	3	3	1	2	4	3	3	2	3	3	3	3	3	3	1	1	1	1	1	3	3	2	2	1	1	1	1	1	#NULL!	2	2	3	2	2	2	3	4	3	1
41	5	3	2	1	3	2	3	1	1	1	2	2	1	1	4	3	3	3	3	3	3	2	3	3	2	2	2	2	2	3	3	3	3	1	2	1	1	1	1	1	1	1	1	2	2	4	1	1	5
30	4	1	3	1	3	2	3	3	1	1	3	3	1	1	4	3	3	3	3	3	3	3	3	3	1	1	1	1	1	3	3	1	1	1	1	1	2	1	2	2	2	2	2	3	2	5	4	3	5
46	6	1	5	1	3	2	3	3	1	1	2	1	1	1	4	3	2	2	3	3	3	3	3	3	2	2	2	2	2	2	4	1	1	1	1	1	1	1	1	1	1	1	1	1	1	5	2	1	5
50	0	0	0	1	2	3	2	3	1	1	4	3	1	2	4	3	2	3	3	3	3	3	3	3	1	1	1	1	1	2	3	3	2	1	1	1	2	1	2	2	1	1	3	3	3	4	2	1	3
29	0	0	0	1	3	2	1	2	1	1	2	3	1	1	2	3	3	2	3	3	3	3	3	3	1	1	1	1	1	5	3	2	3	1	2	1	1	1	1	1	1	2	1	2	2	4	2	1	4
48	4	3	1	1	1	2	3	1	1	1	3	3	1	2	2	1	3	2	3	2	3	1	3	3	3	3	3	3	3	4	2	1	2	1	1	2	1	2	3	2	1	3	4	5	3	5	3	5	4
38	3	1	2	2	3	3	3	1	1	1	3	1	2	1	2	3	3	2	3	3	3	2	3	3	2	3	2	3	2	3	1	2	3	2	2	3	3	2	2	1	1	3	2	4	5	2	5	5	1
25	1	0	1	1	1	1	1	4	1	1	4	3	1	2	4	3	3	3	3	3	3	3	3	3	1	1	1	1	1	2	3	2	1	1	1	1	1	1	2	3	1	3	3	3	2	3	3	3	3
32	3	1	2	1	1	1	2	2	1	2	3	3	1	2	3	3	3	3	3	3	3	2	3	3	2	2	2	3	2	3	3	3	3	3	1	1	1	1	1	1	3	2	3	3	3	3	3	1	1
30	3	3	0	1	2	2	1	1	1	1	3	3	1	1	2	3	2	2	3	3	3	3	3	3	1	1	1	1	1	2	3	1	1	1	2	1	2	2	1	1	1	1	1	1	1	4	2	1	1
38	4	2	2	1	1	1	3	2	1	1	4	2	1	2	3	3	3	3	3	3	3	3	3	3	1	2	1	2	1	3	3	3	3	1	1	2	1	1	2	2	1	1	2	2	2	2	3	2	2
25	1	1	0	1	2	1	1	1	1	1	4	3	2	2	1	3	3	3	3	3	3	3	3	3	1	1	1	1	1	5	3	1	1	1	1	1	1	1	1	1	1	4	3	3	3	5	2	4	5
25	1	0	1	1	2	1	1	3	1	1	3	3	1	2	3	3	3	3	3	3	3	3	3	3	1	1	1	1	1	2	1	1	1	1	1	1	1	1	1	1	1	1	1	1	1	4	3	3	4
26	3	3	0	1	4	1	3	2	1	1	3	1	1	2	1	3	3	2	3	3	3	3	3	3	1	1	1	1	1	3	3	1	2	2	2	2	2	2	1	3	3	4	4	4	4	4	4	3	5
26	1	1	0	1	1	1	1	2	1	1	3	2	1	2	2	3	2	2	2	3	2	2	3	3	2	2	2	2	2	3	1	2	2	1	2	3	3	3	2	2	2	4	2	3	4	3	2	4	4
35	2	2	0	1	2	2	2	1	1	1	4	3	1	2	4	3	2	1	3	2	3	2	3	3	1	1	1	1	1	2	4	3	2	1	1	1	1	1	1	2	2	1	1	4	1	3	2	2	5
25	1	1	0	1	3	2	1	2	1	1	3	1	1	2	2	3	3	3	3	3	3	3	3	3	1	1	1	1	1	2	3	2	1	1	1	1	1	1	1	1	1	1	1	1	1	5	1	1	5
32	4	2	2	1	3	2	3	4	1	1	3	3	1	2	3	3	2	2	2	2	2	3	3	3	1	1	1	1	1	2	2	1	1	1	2	2	2	2	2	2	2	2	2	2	3	3	3	3	3
25	1	1	0	1	3	3	1	1	1	2	1	1	1	2	1	3	2	2	3	3	2	3	3	3	1	1	1	1	1	5	3	2	2	3	3	3	2	3	3	2	2	4	2	2	2	2	4	3	1
35	5	1	4	1	3	3	3	2	1	1	3	3	1	1	4	3	1	1	3	3	3	2	3	3	1	1	1	1	1	3	4	1	1	1	1	1	1	1	1	1	#NULL!	3	5	2	1	2	5	4	2
31	2	1	1	1	1	1	2	2	1	2	4	3	1	2	1	3	3	3	3	3	3	3	3	3	1	1	1	3	1	2	3	2	3	1	2	2	2	3	3	3	3	5	5	2	5	2	3	4	2
35	5	1	4	1	3	3	3	2	1	1	3	3	1	1	4	3	1	1	3	3	3	2	3	3	1	1	1	1	1	3	4	1	1	1	1	1	1	1	1	1	#NULL!	3	5	2	1	2	5	4	2
37	3	2	1	1	3	1	2	1	1	2	1	1	1	2	2	3	2	1	3	1	3	3	3	3	4	1	1	1	1	3	4	1	1	1	3	3	1	1	1	1	1	1	1	4	4	5	5	2	5
23	1	0	1	1	3	2	1	4	1	1	3	3	1	2	3	3	3	3	3	3	3	3	3	3	1	1	1	1	1	2	3	1	2	1	1	2	2	1	1	1	1	1	1	1	1	5	1	1	4
32	1	0	1	1	1	1	2	2	1	1	3	2	1	2	2	3	2	2	3	2	3	2	3	3	2	2	2	2	2	5	2	1	1	1	1	1	1	1	1	1	1	1	1	1	1	1	1	1	1
32	2	2	0	1	3	3	3	1	1	2	1	1	1	2	1	3	3	3	3	3	3	2	3	3	1	1	1	4	1	2	1	3	3	3	2	2	2	1	2	3	3	5	4	4	4	5	2	2	4
46	6	1	5	1	3	2	3	3	1	1	2	1	1	1	4	3	2	2	3	3	3	3	3	3	2	2	2	2	2	2	4	1	1	1	1	1	1	1	1	1	1	1	1	1	1	5	2	1	5
32	2	1	1	1	3	2	2	4	1	1	4	3	1	2	4	3	3	2	3	3	3	3	3	3	1	2	2	1	1	2	3	1	1	1	1	1	1	1	1	1	1	2	3	3	3	4	3	3	3
35	5	3	2	1	1	2	3	2	1	1	3	1	1	2	2	3	2	2	3	3	3	2	3	3	2	3	2	2	2	2	3	3	3	2	3	3	#NULL!	2	3	3	3	3	2	2	2	3	3	2	2
48	4	2	2	1	1	1	3	2	1	1	3	3	1	2	2	3	2	2	3	2	2	1	2	3	1	1	1	1	1	3	3	2	2	2	2	2	2	2	2	2	2	4	4	4	4	4	4	4	4
36	3	3	0	1	1	1	3	4	1	1	4	2	1	2	4	3	3	3	3	3	3	3	3	3	1	2	1	1	1	5	3	3	1	1	1	1	1	1	1	2	1	3	2	2	3	5	3	1	4
49		0	0	1	1	3	3	1	1	1	4	1	1	2	4	3	2	2	3	2	3	2	3	3	1	1	1	1	1	4	3	2	2	2	1	1	2	2	2	2	1	3	2	3	2	3	3	3	5
36	5	2	3	1	1	2	3	2	1	1	3	2	1	2	3	3	2	2	2	2	3	3	3	3	1	1	1	1	1	2	2	2	2	2	2	2	2	2	2	2	2	2	4	4	4	3	3	4	4
37	5	2	3	1	1	2	3	4	1	1	3	2	1	2	3	3	2	3	3	3	3	3	3	3	1	1	1	1	1	2	3	2	2	2	1	2	2	1	2	2	2	2	2	2	2	3	1	1	3
40	6	3	3	1	1	1	3	3	1	1	3	3	1	2	4	3	2	2	3	2	2	2	3	3	1	1	1	1	1	2	3	2	2	1	2	3	3	2	2	2	2	3	3	3	3	3	3	3	3
45	6	2	4	1	1	2	3	4	1	1	3	3	1	2	2	3	3	3	3	3	3	3	3	3	1	1	1	1	1	5	3	2	3	3	3	2	1	2	3	3	3	3	3	4	3	3	3	3	3
45	0	0	0	2	3	3	3	1	1	1	3	1	1	1	4	3	1	1	2	2	2	1	3	3	2	2	2	2	2	4	3	3	3	3	3	3	3	3	2	3	3	3	3	3	3	3	4	2	2
49	4	3	1	1	3	2	3	4	1	1	2	2	1	2	2	3	3	3	3	3	3	2	3	3	1	2	2	2	1	2	2	2	1	1	1	2	2	1	1	2	2	3	2	3	3	4	3	3	4
40	2	2	0	1	2	2	3	3	1	1	3	3	1	2	2	3	3	2	3	3	3	3	3	3	1	1	1	1	1	2	3	2	2	1	1	2	1	1	2	2	1	3	3	3	3	4	3	2	4
32	4	0	4	1	3	3	3	1	1	1	1	1	1	1	2	1	1	1	2	1	2	1	2	3	4	4	4	4	2	3	1	1	1	3	3	2	2	2	1	2	1	4	3	3	4	1	5	5	1
35	4	3	1	1	3	2	3	1	1	1	2	1	1	2	3	3	2	2	2	2	2	1	3	3	4	3	2	4	2	4	1	2	2	1	1	1	2	1	1	3	3	1	2	2	2	2	4	4	2
32	1	1	0	1	3	2	2	4	1	1	3	3	1	2	2	3	3	3	3	3	3	3	3	3	1	1	1	1	1	2	3	1	1	1	1	1	1	1	1	1	1	2	3	2	3	4	3	2	5
32	1	1	0	1	3	2	2	4	1	1	3	3	1	2	2	3	3	3	3	3	3	3	3	3	1	1	1	1	1	2	3	1	1	1	1	1	1	1	1	1	1	2	3	2	3	4	3	2	5
38	4	2	2	1	1	2	3	4	1	1	4	3	1	2	4	3	3	3	3	3	3	3	3	3	1	2	2	2	1	2	3	#NULL!	2	1	1	1	1	2	1	1	1	3	4	4	4	2	4	3	4
28	0	0	0	1	1	1	1	3	1	2	3	3	1	2	4	3	3	3	3	3	3	3	3	3	1	1	1	1	1	5	2	2	2	2	2	2	2	2	2	2	3	1	3	3	3	4	4	3	4
32	2	1	1	1	3	2	2	4	1	1	4	3	1	2	4	3	3	2	3	3	3	3	3	3	1	2	2	1	1	2	3	1	1	1	1	1	1	1	1	1	1	2	3	3	3	4	3	3	3
23	1	0	1	1	3	2	1	4	1	1	3	3	1	2	3	3	3	3	3	3	3	3	3	3	1	1	1	1	1	2	3	1	2	1	1	2	2	1	1	1	1	1	1	1	1	5	1	1	4
29	2	2	0	1	3	2	1	3	1	1	3	3	1	2	2	3	2	2	3	3	3	3	3	3	1	1	1	2	1	2	4	1	1	1	1	1	1	1	1	1	1	3	3	2	3	5	3	3	4
48	0	0	0	1	3	1	3	2	1	1	3	3	2	2	3	3	1	2	3	3	3	2	3	3	1	1	1	1	1	2	3	2	3	1	1	1	1	1	1	1	1	1	1	1	1	4	2	1	3
32	3	1	2	1	3	2	3	1	1	1	3	1	1	2	2	3	3	3	3	3	3	3	3	3	1	1	1	1	1	2	3	1	1	1	1	1	1	1	1	2	3	4	4	4	4	4	4	3	4
32	0	0	0	1	3	1	3	1	1	2	1	1	1	2	4	3	3	2	3	3	3	3	3	3	1	1	1	1	1	3	4	3	3	2	2	2	2	2	3	3	3	3	2	3	4	3	4	2	5
25	2	0	2	1	3	1	2	1	1	2	2	1	1	2	2	3	2	2	2	3	3	3	3	3	1	2	1	1	1	3	3	1	1	1	1	1	1	2	1	2	2	2	1	1	2	3	2	1	2
30	3	3	2	1	3	1	2	1	1	1	3	2	1	2	3	3	2	2	2	3	3	1	3	3	1	1	1	1	1	5	3	1	3	2	1	1	1	1	2	2	1	2	2	2	2	3	3	4	4
31	6	6	0	1	3	1	2	1	1	1	2	1	1	2	4	3	2	1	3	2	3	2	3	3	1	1	1	2	1	2	3	3	3	2	2	2	2	2	2	2	2	3	2	2	3	3	2	1	3
31	6	6	0	1	3	1	2	1	1	1	2	1	1	2	4	3	2	1	3	2	3	2	3	3	1	1	1	2	1	2	3	3	3	2	2	2	2	2	2	2	2	3	2	2	3	3	2	1	3
45	2	3	3	1	3	1	3	1	1	1	1	3	1	2	2	3	2	2	3	2	3	2	3	3	4	4	4	4	4	4	1	2	1	2	2	2	2	2	3	3	2	4	4	4	4	4	2	4	5
40	4	3	1	1	1	3	3	1	1	1	2	1	1	2	4	1	2	1	2	1	3	2	3	3	1	1	1	1	1	4	3	1	2	1	1	1	1	2	1	1	#NULL!	1	1	1	1	3	4	4	4
50	2	3	3	1	3	3	3	1	1	1	1	1	1	1	3	3	2	2	2	2	3	2	3	3	1	1	1	1	1	3	4	1	1	2	3	3	3	#NULL!	3	2	#NULL!	3	4	2	2	3	3	3	3
38	3	1	2	1	1	1	3	1	1	1	3	2	1	2	4	3	3	3	3	3	3	2	3	3	2	3	3	4	1	4	3	3	3	2	2	3	3	3	2	1	1	3	3	3	4	2	3	3	3
39	4	0	4	1	3	1	3	1	1	1	2	2	1	2	1	3	3	3	3	3	3	3	3	3	1	1	1	1	1	5	3	1	1	1	1	1	2	2	1	2	2	4	1	2	4	2	1	1	4
39	2	1	1	1	2	1	3	4	1	1	3	3	2	2	4	3	2	2	3	2	2	2	3	3	1	1	1	1	1	2	3	3	3	1	1	2	2	3	2	3	2	2	3	3	3	2	4	3	3
50	1	1	0	1	1	1	3	4	1	1	2	3	1	2	3	3	3	3	3	3	3	3	3	3	1	1	1	1	1	2	3	3	3	1	1	1	1	1	1	1	1	1	1	1	1	4	2	1	4
45	4	3	1	1	3	1	3	3	1	1	2	3	2	2	3	3	2	2	3	2	3	2	3	3	1	1	1	1	1	3	3	2	2	1	1	1	1	2	1	1	1	1	1	1	1	3	2	1	2
50	4	2	2	1	3	3	3	2	1	1	2	3	1	1	4	3	3	2	3	3	3	3	3	3	1	1	1	1	1	2	3	3	3	2	2	2	2	2	3	3	3	2	3	3	3	4	3	2	4
45	0	0	0	2	3	3	3	1	1	1	3	1	1	1	4	3	1	1	2	2	2	1	3	3	2	2	2	2	2	4	3	3	3	3	3	3	3	3	2	3	3	3	3	3	3	3	4	2	2
43	5	3	2	1	3	1	3	1	1	1	1	2	1	2	4	3	3	3	3	3	3	3	3	3	1	2	1	2	1	2	3	1	1	1	1	1	1	1	1	1	1	3	3	3	3	4	2	3	4
45	4	2	2	1	1	3	3	1	1	1	3	2	1	2	2	1	1	1	1	1	1	1	3	3	1	1	1	1	1	2	2	3	3	3	2	2	2	2	1	1	1	4	4	4	4	4	4	5	5
42	4	3	1	1	3	3	3	1	1	2	1	1	1	2	2	3	2	2	3	3	3	2	3	3	1	1	1	3	1	2	3	2	3	1	1	1	2	2	2	3	3	1	1	1	1	2	1	1	3
34	3	3	0	1	1	1	3	3	1	2	3	1	1	2	3	3	2	2	3	3	3	3	3	3	2	1	1	2	1	2	3	1	2	1	1	2	2	1	2	3	2	3	3	2	2	2	3	4	4
54	4	3	1	1	3	1	3	4	3	1	3	3	1	2	1	1	1	2	2	1	#NULL!	3	2	3	1	2	1	3	1	2	3	1	1	1	1	1	1	1	1	1	1	1	1	1	1	2	2	2	4
27	0	0	0	1	1	1	1	3	1	1	3	3	1	2	3	3	2	2	3	2	3	3	3	3	1	2	1	1	1	5	1	1	2	1	1	1	1	1	1	1	1	2	2	2	2	1	5	4	2
25	1	0	1	1	4	1	1	3	1	1	4	3	1	2	3	3	3	2	3	3	3	3	3	3	1	1	1	1	1	2	3	1	1	1	1	1	1	1	1	1	1	2	2	2	2	5	2	5	5
27	3	3	0	1	2	2	1	1	1	1	2	3	2	2	2	3	2	2	3	3	3	3	3	3	1	1	1	1	1	2	3	2	2	1	1	1	1	1	1	1	1	1	2	2	1	5	2	1	5
48	0	0	0	1	3	1	3	2	1	1	3	3	2	2	3	3	1	2	3	3	3	2	3	3	1	1	1	1	1	2	3	2	3	1	1	1	1	1	1	1	1	1	1	1	1	4	2	1	3
28	0	0	0	1	2	2	1	4	1	1	3	3	1	2	2	3	2	3	2	3	2	2	3	3	2	2	2	2	2	2	3	2	2	1	1	1	1	1	1	2	2	1	2	2	1	5	3	1	4
29	3	2	1	1	3	1	2	4	1	2	3	3	1	2	4	3	3	2	3	3	3	3	3	3	1	1	1	1	1	5	3	1	1	1	1	2	2	2	2	1	1	2	2	2	2	3	4	3	2
36	3	2	3	1	4	2	3	4	1	1	4	3	2	2	1	3	3	3	3	3	3	2	3	3	2	2	2	2	2	2	3	1	1	1	1	1	1	1	1	1	1	3	2	3	3	3	3	3	2
35	2	0	2	1	3	2	2	4	1	1	3	3	1	1	3	3	2	2	2	3	3	3	3	3	1	1	1	1	1	2	3	1	1	1	1	1	1	1	1	1	1	1	2	1	2	2	3	1	3
33	3	1	2	1	1	2	2	2	1	1	4	3	1	2	1	3	2	2	3	3	3	2	3	3	2	3	2	3	2	2	3	2	2	1	1	1	1	2	2	2	2	2	2	2	2	2	2	2	2
34	27	0	0	1	3	2	1	1	1	1	3	3	1	1	4	3	1	2	3	3	3	3	3	3	1	1	1	1	1	2	1	3	3	1	1	2	2	1	2	3	3	4	4	4	3	2	3	3	4
35	4	3	1	1	3	2	2	3	1	1	3	3	1	2	2	3	3	3	3	3	3	3	3	3	1	3	3	3	1	2	1	3	3	1	1	1	1	1	1	3	3	2	3	3	3	3	3	3	3
35	4	3	1	1	3	2	2	3	1	1	3	3	1	2	2	3	3	3	3	3	3	3	3	3	1	3	3	3	1	2	1	3	3	1	1	1	1	1	1	3	3	2	3	3	3	3	3	3	3
45	3	3	#NULL!	1	1	1	3	4	1	1	4	3	1	2	2	3	3	3	3	3	3	3	3	3	1	1	1	1	1	2	3	3	2	2	1	2	2	2	2	1	1	3	2	3	3	4	3	3	3
38	6	2	2	1	1	2	3	2	1	1	3	1	1	2	2	3	3	2	3	3	3	2	3	3	1	2	2	2	1	2	3	3	3	1	1	1	1	1	3	3	3	5	5	5	5	1	4	4	1
42	3	2	1	1	3	2	3	4	1	1	1	3	1	2	4	3	3	3	3	2	3	3	3	3	1	1	1	1	1	5	2	#NULL!	3	1	1	1	1	1	1	1	2	2	2	4	3	4	2	1	5
50	0	0	0	1	1	2	2	4	1	1	2	1	1	2	4	3	2	2	3	2	3	3	3	1	2	3	2	3	2	5	4	2	2	1	1	2	2	2	2	2	2	3	3	4	3	3	4	3	4
42	3	2	1	1	3	2	3	2	1	1	1	1	1	1	2	1	1	1	1	1	1	1	3	3	5	5	2	4	1	3	1	3	3	2	2	2	3	2	3	1	1	5	4	5	5	1	5	5	1
48	0	0	0	1	1	1	3	4	1	1	4	3	1	2	3	3	2	2	3	3	3	3	3	3	1	1	1	1	1	4	3	1	1	1	1	2	2	2	1	1	1	2	2	2	3	3	4	3	3
50	4	2	2	1	1	2	3	4	1	1	4	3	2	2	4	3	2	1	3	2	3	2	2	3	1	1	1	1	1	2	2	2	2	2	2	2	2	2	2	2	2	4	3	3	3	4	4	4	4
53	3	2	1	1	1	2	3	4	1	1	2	3	2	2	4	3	3	3	3	3	3	3	3	3	1	1	1	1	1	2	2	2	2	2	2	2	3	3	2	2	2	1	2	3	2	2	2	2	4
40	3	0	3	1	1	2	2	4	1	1	3	2	1	2	1	3	3	3	3	3	3	1	1	3	2	2	2	2	2	2	3	1	1	1	1	1	1	1	1	1	1	1	1	1	1	2	3	4	3
42	4	1	3	1	3	2	3	3	1	1	2	2	2	1	2	3	3	2	3	2	3	2	3	3	1	3	1	3	1	4	1	3	3	2	2	2	3	2	2	3	2	4	4	4	4	2	4	5	3
30	2	0	2	1	3	2	2	4	1	1	3	3	1	2	3	3	2	2	3	3	3	3	3	3	2	2	2	3	2	4	3	2	3	2	2	2	1	2	1	2	2	3	3	3	3	5	3	3	3
50	4	#NULL!	2	1	1	2	3	4	1	1	4	3	2	2	4	3	2	1	3	2	3	2	2	3	1	1	1	1	1	2	2	2	2	2	2	2	2	2	2	2	2	4	3	3	3	4	4	4	4
40	3	1	2	1	1	1	3	4	1	1	4	3	1	2	4	3	2	2	3	2	3	3	3	3	1	3	1	3	1	2	3	3	3	1	1	2	2	2	2	2	3	4	4	4	3	4	4	5	3
29	3	2	1	1	1	2	1	3	1	1	4	3	1	2	2	3	2	2	3	3	3	3	3	3	1	1	1	1	1	2	4	3	3	2	1	2	2	1	1	2	2	1	1	2	3	5	5	5	5
30	2	2	0	1	2	2	2	1	1	2	3	3	1	2	2	3	2	3	3	3	3	3	3	3	1	2	2	3	1	5	3	1	1	1	1	1	1	1	1	1	1	4	4	3	3	3	2	1	2
34	5	3	2	1	3	2	3	2	1	1	1	1	1	2	3	3	2	2	3	3	3	2	3	3	1	2	1	3	1	5	3	1	1	1	1	1	3	1	1	3	3	3	3	3	3	2	3	5	2
30	2	0	2	1	3	2	1	4	1	1	3	3	1	2	3	3	3	3	3	3	3	3	3	3	2	2	2	2	2	5	2	2	3	2	2	2	3	2	2	2	2	2	1	4	5	4	3	4	4
31	3	3	#NULL!	1	3	1	2	2	1	2	2	2	1	2	2	3	2	2	1	1	2	2	2	3	1	1	1	1	1	2	3	1	2	2	2	2	1	1	1	2	1	3	2	3	2	3	4	3	2
29	1	1	0	1	3	1	1	1	1	1	3	3	1	2	1	3	2	2	3	2	3	2	3	3	1	1	1	1	1	2	3	2	2	1	1	1	1	1	1	2	2	2	2	2	1	4	3	3	4
49	3	1	2	1	3	1	3	3	1	2	2	1	2	2	2	1	1	1	2	1	2	2	3	3	2	1	2	4	1	3	1	2	2	3	1	2	#NULL!	2	1	1	1	3	3	2	2	2	4	4	3
46	4	2	2	1	3	1	3	3	1	1	2	3	1	2	3	3	2	2	2	2	3	2	3	3	1	2	1	2	1	3	3	2	2	1	1	1	1	2	2	3	3	3	4	4	4	3	4	3	4
53	2	1	1	2	2	2	3	4	1	1	3	3	1	2	4	3	3	3	3	3	3	3	3	3	1	1	1	1	1	2	3	1	1	1	1	1	1	2	1	1	1	1	1	1	1	4	2	1	1
57	6	3	3	1	3	3	3	1	1	1	1	1	1	2	4	3	2	2	3	3	3	3	3	3	1	1	1	1	1	4	1	3	3	3	3	3	3	3	2	2	2	4	2	2	2	2	5	5	2
35	7	3	4	1	4	2	3	2	1	1	4	2	1	2	3	3	2	2	3	2	3	2	3	3	1	1	1	1	1	5	3	1	1	1	1	1	1	1	1	1	1	1	2	2	1	4	3	1	3
48	0	0	0	1	3	2	3	1	1	2	2	1	1	2	4	3	2	2	3	3	2	2	3	3	3	3	4	4	3	3	3	1	1	1	1	2	2	2	2	2	1	3	4	3	3	4	4	3	4
41	4	2	2	1	2	2	3	4	1	1	2	1	2	2	3	3	2	3	3	3	3	2	3	3	3	3	3	3	3	2	3	2	2	2	1	1	1	2	2	2	1	3	3	3	3	4	2	1	4
42	5	3	2	1	2	1	3	3	1	2	2	1	1	2	3	3	2	2	3	3	3	3	3	3	1	1	1	1	1	3	3	1	2	1	1	1	1	1	1	2	3	3	3	3	3	3	3	3	3
32	3	2	1	1	3	2	3	4	1	1	2	2	1	2	4	3	3	3	3	3	3	3	3	3	1	2	1	1	1	2	4	2	2	1	1	1	1	1	1	2	2	2	2	2	2	5	3	2	5
35	4	1	3	1	2	1	2	2	1	2	2	3	1	2	4	3	3	2	3	3	3	2	3	3	2	2	2	2	2	5	3	2	1	1	2	1	1	1	3	2	2	2	2	2	5	2	3	3	2
45	4	3	1	1	2	2	3	4	1	1	4	3	1	2	4	1	1	3	3	3	3	2	3	3	2	2	2	2	2	5	3	2	3	2	#NULL!	1	1	1	2	3	3	1	1	1	1	1	1	1	3
51	5	3	2	1	2	2	3	2	1	1	2	2	1	2	2	3	2	2	3	3	3	2	3	3	3	3	4	4	3	2	3	3	3	1	1	1	1	1	1	3	3	4	4	4	4	3	3	5	5
32	3	1	2	1	3	2	2	4	1	1	3	3	1	1	3	3	2	2	3	2	3	3	3	3	1	1	1	1	1	2	3	2	2	1	1	1	2	2	1	2	3	1	4	2	4	5	2	1	5
32	3	1	2	1	3	2	2	4	1	1	3	3	1	1	3	3	2	2	3	2	3	3	3	3	1	1	1	1	1	2	3	2	2	1	1	1	2	2	1	2	3	1	4	2	4	5	2	1	5
	5	3	2	1	2	2	3	3	1	1	1	1	1	2	1	3	3	3	3	3	3	3	3	3	1	1	1	2	1	2	3	1	1	1	1	1	1	1	1	1	1	2	2	2	2	5	2	2	5
52	5	3	6	1	2	1	3	3	1	1	2	2	1	2	3	3	2	2	3	2	3	2	3	3	1	2	1	2	1	2	3	2	2	3	3	2	2	2	2	3	3	2	3	3	2	4	5	4	4
45	5	3	3	1	1	3	3	4	1	1	3	2	1	2	3	3	2	2	3	3	3	3	3	3	1	1	1	1	1	2	2	1	1	1	1	1	1	1	1	1	1	3	2	3	3	1	1	2	3
40	4	4	0	1	3	1	3	4	1	2	3	3	1	2	4	3	3	3	3	3	3	3	3	3	1	1	1	1	1	4	3	3	3	1	1	1	1	1	1	1	1	1	1	1	1	4	2	1	4
46	4	3	1	1	1	1	3	4	1	2	3	3	1	2	1	3	3	3	3	3	3	3	3	3	1	1	1	1	1	2	3	2	2	1	1	2	2	1	1	2	1	1	1	1	1	4	2	1	4
46	4	3	1	1	1	1	3	4	1	2	3	3	1	2	1	3	3	3	3	3	3	3	3	3	1	1	1	1	1	2	3	2	2	1	1	2	2	1	1	2	1	1	1	1	1	4	2	1	4
35	3	1	2	1	1	1	3	4	1	1	3	3	1	2	4	3	2	2	3	2	3	2	3	3	2	1	1	1	1	5	3	1	1	1	1	1	1	1	1	1	1	1	1	1	1	4	1	1	4
55	5	2	3	1	2	2	3	3	1	1	2	1	1	2	4	1	1	2	3	3	3	2	3	3	1	1	1	1	1	5	4	3	2	3	3	1	1	1	3	3	3	2	5	5	5	5	2	2	4
55	4	2	2	1	1	1	3	4	1	1	4	3	2	2	4	3	3	3	3	3	3	3	3	3	1	1	1	1	1	4	3	2	3	1	1	1	1	1	2	2	2	1	1	2	2	2	3	3	2
42	3	2	1	1	2	1	3	3	1	1	3	3	2	2	2	3	2	3	3	2	3	2	3	3	1	3	1	2	1	5	2	2	3	1	1	1	1	1	2	1	1	2	1	2	1	4	3	1	2
40	5	1	4	1	3	1	3	3	1	1	1	3	1	2	3	3	2	3	3	3	3	3	3	3	2	2	2	2	2	2	4	2	2	2	2	3	3	2	3	3	3	2	2	2	2	3	4	3	3
54	4	3	1	1	2	2	3	3	1	1	2	3	1	2	4	3	2	1	3	3	3	3	3	3	1	1	1	1	1	3	4	3	3	1	2	2	2	3	#NULL!	2	2	3	4	4	3	4	2	3	4
30	2	1	1	1	4	2	2	3	1	1	3	3	1	1	2	3	2	3	3	3	3	2	3	3	2	2	2	3	2	5	3	1	1	1	1	1	1	1	1	1	2	1	1	1	1	5	1	1	3
30	2	1	1	1	4	2	2	3	1	1	3	3	1	1	2	3	2	3	3	3	3	2	3	3	2	2	2	3	2	5	3	1	1	1	1	1	1	1	1	1	2	1	1	1	1	5	1	1	3
2	1	0	1	1	3	2	1	1	1	1	3	3	1	1	3	3	3	3	3	3	3	3	3	3	2	2	2	2	2	2	3	2	3	1	1	2	3	1	1	2	2	4	4	4	1	1	5	4	2
28	0	0	0	1	3	2	1	4	1	1	3	3	1	2	3	3	2	2	3	2	3	3	3	3	2	2	2	2	2	2	3	2	2	2	1	1	2	2	2	1	1	5	5	5	5	3	3	2	4
27	2	1	1	2	1	2	2	4	1	1	3	3	1	2	3	3	3	3	3	3	2	1	2	3	1	1	1	1	1	2	3	2	2	2	2	1	2	1	1	2	1	2	3	3	3	3	2	2	4
39	4	3	1	1	3	2	3	3	1	1	4	1	1	1	3	3	2	2	2	2	2	2	3	3	1	1	1	1	1	2	3	1	1	1	1	1	1	1	1	1	1	3	3	3	3	4	4	4	4
24	2	0	2	2	4	2	1	4	1	1	3	3	1	2	3	3	3	3	3	3	3	3	3	3	1	1	1	1	1	4	3	3	3	1	2	1	1	1	2	2	1	2	3	2	3	4	2	2	4
29	0	0	0	1	1	2	1	3	1	1	4	3	1	2	2	3	2	2	3	3	3	3	3	3	1	1	1	1	1	2	4	3	3	2	1	2	2	1	1	2	2	1	1	2	3	5	5	5	5
28	0	0	0	1	4	2	1	2	1	1	4	3	1	1	4	3	3	3	3	3	3	3	3	3	1	1	1	1	1	5	4	1	1	1	1	1	1	1	1	#NULL!	1	4	2	2	4	5	2	2	3
34	4	3	1	2	3	1	3	4	1	2	2	2	1	2	1	3	3	3	3	3	3	3	3	3	1	1	1	1	1	3	3	2	2	2	2	2	2	2	1	1	1	3	3	3	3	3	3	3	3
30	3	2	1	1	3	1	2	2	1	1	3	3	1	2	1	3	2	2	3	3	3	3	3	3	1	2	1	1	1	2	3	1	2	1	1	2	2	2	1	1	1	3	4	3	3	2	2	3	3
24	1	1	0	1	2	2	1	1	1	2	3	3	1	1	1	3	3	2	3	3	3	3	3	3	1	1	1	1	1	5	3	1	1	1	1	1	1	1	1	2	2	4	1	1	3	4	4	2	4
28	1	0	1	1	3	2	1	4	1	1	3	3	1	1	3	3	2	1	3	3	3	2	3	3	2	2	2	2	2	5	3	1	1	1	1	1	1	1	1	1	1	2	2	2	2	2	5	5	1
40	4	1	3	1	3	2	3	4	1	1	3	3	2	2	3	3	2	2	3	2	3	2	3	3	2	2	2	2	2	5	4	1	1	1	1	1	1	1	1	1	1	4	3	4	2	3	2	1	4
44	4	3	1	1	2	2	3	4	1	1	3	3	1	2	3	3	3	3	3	3	3	3	3	3	1	1	1	1	1	5	3	2	2	2	2	2	1	1	1	1	1	4	1	1	1	3	1	1	1
44	3	2	1	1	2	2	3	4	1	1	3	3	2	2	4	1	2	2	3	3	3	2	3	3	2	2	2	3	2	5	3	1	1	1	1	1	1	1	1	1	1	1	1	1	1	4	3	2	3
39	5	3	2	1	3	2	3	4	1	1	3	3	2	2	4	3	2	2	3	2	3	2	3	3	2	3	2	3	1	2	3	2	2	1	1	2	1	1	2	2	1	3	3	3	3	3	3	3	3
42	4	3	1	1	2	2	3	3	1	1	4	3	1	2	4	3	3	2	3	3	3	3	3	3	2	2	2	3	2	5	2	1	1	3	2	3	#NULL!	2	2	1	1	1	1	1	1	5	2	2	5
34	4	2	2	2	3	2	2	4	1	1	3	3	1	2	3	3	2	2	3	3	3	2	3	3	1	1	1	1	1	2	2	1	2	1	1	1	1	1	1	1	1	2	2	2	2	3	4	5	4
42	3	2	1	2	3	2	3	4	1	1	3	3	1	2	2	3	2	3	3	3	3	2	3	3	1	1	1	1	1	5	2	1	2	1	1	1	2	2	1	2	2	2	2	2	4	3	2	2	5
42	3	2	1	2	3	2	3	4	1	1	3	3	1	2	2	3	2	3	3	3	3	2	3	3	1	1	1	1	1	5	2	1	2	1	1	1	2	2	1	2	2	2	2	2	4	3	2	2	5
34	4	2	2	2	3	2	2	4	1	1	3	3	1	2	3	3	2	2	3	3	3	2	3	3	1	1	1	1	1	2	2	1	2	1	1	1	1	1	1	1	1	2	2	2	2	3	4	5	4
39	5	3	2	1	3	2	3	4	1	1	3	3	2	2	4	3	2	2	3	2	3	2	3	3	2	3	2	3	1	2	3	2	2	1	1	2	1	1	2	2	1	3	3	3	3	3	3	3	3
63	10	6	4	1	1	1	3	4	1	1	3	3	1	2	4	3	2	2	3	3	3	2	3	3	3	3	3	3	2	2	3	2	2	2	2	2	2	2	2	2	2	2	2	2	2	2	2	2	2
37	5	4	1	1	3	3	3	1	1	1	1	1	1	1	3	3	2	1	2	1	3	1	3	3	2	3	2	3	2	2	1	3	3	2	2	2	2	3	3	3	3	4	3	3	4	1	4	5	1
37	0	0	0	1	1	1	2	4	1	1	4	3	1	2	2	3	1	1	1	1	1	1	1	3	5	4	5	4	2	3	2	2	2	2	2	2	2	2	#NULL!	3	3	2	2	2	2	2	3	4	2
[truncated: 17 more columns]
